# Supplementary material for: Epidemiology, clinical presentation, treatment, and outcome of neurosarcoidosis: A mono-centric retrospective study and literature review
Source: Front Neurol. 2022 Oct 25;13:970168. doi: 10.3389/fneur.2022.970168 (PMC9641157; doi:10.3389/fneur.2022.970168)
Supplement: Supplementary file 1 [file Table_1.xlsx]

## Sheet: Supplementary Material 1
Supplementary Table 1 I Detailed baseline characteristics of our patient cohort with neurosarcoidosis
Cases	Sex, age (years)	Ethnicity	History of sarcoidosis	Systemic involvement	Neurological involvement	Neurosarcoidosis	Abnormal Brain MRI	Abnormal Spinal cord MRI	Abnormal EMG	Abnormal chest X-Ray or thoracic CT scan	Abnormal FDG-PET/CT	Biopsy site	Biopsy results	Elevated ACE	Elevated lysozyme	Hyper-calcemia	Leuco- rachy (CSF)	Proteino-rachy (CSF)	Hypo-glycorachy (CSF)	Oligoglonal bands (CSF)
1	M, 53	C	No	LN, E, J, S	M, P, NE, SC, PN	Probable	Yes	Yes	Yes	No	Yes	Spleen	+	Yes	Yes	No	Yes	Yes	No	No
2	M, 27	N-A	No	LN	NE	Definite	Yes	NA	NA	No	Yes	Pituitary gland	+	No	No	No	NA	NA	NA	NA
3	M, 67	A	No	L, LN, J	M, P, NE	Probable	Yes	No	No	No	Yes	LN	+	No	Yes	No	Yes	Yes	No	Yes
4	M, 40	C	No	No	CN, P	Definite	Yes	No	No	NA	No	Brain parenchyma	+	No	NA	No	NA	NA	NA	NA
5	M, 38	N-A	No	L, LN, J	M	Probable	No	NA	NA	No	Yes	LN	+	Yes	NA	No	Yes	No	No	No
6	M, 35	N-A	No	LN	SC	Probable	NA	Yes	NA	No	Yes	LN	+	No	No	No	No	Yes	No	No
7	M, 55	A	No	L, LN, E, SG	CN, M, P	Possible	Yes	NA	NA	Yes	NA	LN/Salivary glands	-/-	No	Yes	No	NA	NA	NA	Yes
8	F, 22	A	No	LN, E	CN, M	Probable	Yes	NA	No	NA	Yes	LN	+	No	Yes	No	Yes	No	No	Yes
9	M, 42	C	Yes	L, LN, C, B, H, S	NE	Probable	Yes	NA	NA	Yes	Yes	LN/Liver	+/+	No	Yes	Yes	NA	NA	NA	NA
10	F, 26	C	No	No	NE	Definite	Yes	NA	NA	No**	No**	LN/Pituitary gland	Lymphoma/+	No	Yes	Yes	NA	NA	NA	NA
11	M, 32	C	No	No	M, P, NE	Definite	Yes	NA	No	No	No	Brain parenchyma	+	No	Yes	No	Yes	Yes	No	Yes
12	M, 41	C	No	LN	SC, PN, V	Probable	Yes	Yes	Yes	NA	Yes	LN	+	No	Yes	No	No	Yes	NA	NA
13	M, 38	C	No	LN	M, P, SC	Probable	Yes	Yes	NA	Yes	NA	LN	+	Yes	NA	No	Yes	Yes	NA	NA
14	M, 49	C	Yes	L, LN, J	M, SC, My	Probable	No	Yes	NA	No	Yes	LN	+	No	NA	No	Yes	NA	NA	No
15	F, 40	C	Yes	L, LN, E, SG	CN, M, P	Probable	No	No	No	NA	Yes	LN/Salivary glands	+/-	No	NA	No	Yes	Yes	No	No
16	F, 39	N-A	No	LN, S	CN, P, V	Probable	Yes	NA	NA	Yes	Yes	LN	+	No	No	No	NA	NA	NA	NA
17	F, 43	C	No	L, LN	M, P	Definite	Yes	No	No*	No*	Yes	LN/Brain parenchyma	+/+	No	NA	Yes	Yes	No	No	NA
18	F, 59	C	No	L, LN, C,E, J, S	CN, M, PN, My	Probable	Yes	NA	NA	NA	Yes	LN	+	NA	Yes	No	NA	NA	NA	NA
19	F, 47	C	No	LN, J	M, P, SC	Probable	Yes	Yes	No	NA	Yes	LN	+	No	Yes	No	Yes	Yes	NA	No
20	F, 58	C	No	LN, E, J	CN, M, NE, SC	Probable	Yes	Yes	No	NA	Yes	LN	+	NA	NA	No	Yes	Yes	Yes	Yes
21	M, 42	A	No	LN	PN, My	Probable	No	No	Yes	NA	Yes	LN/Salivary glands/Skin	+/-/-	No	NA	Yes	No	No	No	No
22	M, 25	C	No	LN, SG, H	CN, M, PN	Probable	No	No	No	NA	Yes	LN/Salivary glands	+/+	NA	Yes	No	Yes	Yes	No	No
NA, Not available; F, Female; M, Male; C, Caucasian; A, African; N-A, North-African; MRI, magnetic resonance imaging; EMG, Eletromyography; CSF, Cerebrospinal fluid; +, biopsy consistent with sarcoidosis; -, biopsy unconsistent with sarcoidosis; ACE, angiotensin converting enzyme; L, Lungs; LN, Lymph nodes; C, Cutaneous; E, Eye; SG, Salivary glands; J, Joints; B, Bones; H, Hepatic; S, Spleen; H, …
* Abnormal results due to concomitant myasthenia/thymoma.
** Axillary and mediastinal lymph nodes attributed to lymphoma (confirmed by biopsy).
