# Supplementary material for: Epidemiology, clinical presentation, treatment, and outcome of neurosarcoidosis: A mono-centric retrospective study and literature review
Source: Front Neurol. 2022 Oct 25;13:970168. doi: 10.3389/fneur.2022.970168 (PMC9641157; doi:10.3389/fneur.2022.970168)
Supplement: Supplementary file 2 [file Table_2.XLSX]

## Sheet: Supplementary Material 2 
Supplementary Table 2 I Details of studies included in the review
First author	Date of publication	Country	Study design	Mono/multicentric	Inclusion period	Number of patients
Agbogu (29)	1995	USA	Retrospective	Multicentric	NA	26
Sharma (30)	1997	USA	Retrospective	Multicentric	1965 - 1995	37
Lower (31)	1997	USA	Retrospectivve	Monocentric	NA	71
Zajicek (32)	1999	UK	Retrospective	Multicentric	NA - 1995	68
Doty (33)	2003	USA	Prospective	Monocentric	1998 - 2002	7
Scott (34)	2007	USA	Retrospective	Monocentric	1995 - 2005	48
Joseph (35)	2009	UK	Retrospective	Multicentric	1990 - 2002	30
Moravan (36)	2009	USA	Prospective	Monocentric	NA	7
Pawate (37)	2009	USA	Retrospective	Monocentric	1995 - 2008	54
Jounieaux (22)	2010	France	Retrospective	Multicentric	2006 - 2008	8
Androdias (38)	2011	France	Retrospective	Monocentric	1996 - 2010	10
Hostettler (23)	2012	Switzerland	Retrospective	Monocentric	2003 - 2010	6
Langrand (39)	2012	France	Retrospective	Multicentric	1984 - 2010	24
Russel (20)	2013	USA	Retrospective	Monocentric	2000 - 2010	8
Riancho-Zarrabeitia (27)	2014	Spain	Retrospective	Monocentric	2009 - 2013	5
Carlson (40)	2015	USA	Retrospective	Multicentric	2000 - 2013	305
Wang (41)	2015	China	Retrospective	Monocentric	NA	7
Chapelon-Abric (21)	2015	France	Retrospective	Monocentric	2005 - 2013	12
Leonhard (42)	2016	The Netherlands	Retrospective	Monocentric	2014 - 2015	52
Bitoun (43)	2016	France	Retrospective	Multicentric	2010 - 2014	40
Tavee (44)	2017	USA	Retrospective	Monocentric	2009 - 2013	115
Cohen Aubart (45)	2017	France	Retrospective	Multicentric	2010 - 2015	18
Joubert (7)	2017	France	Retrospective	Monocentric	1995 - 2015	234
Gelfand (16)	2017	USA	Retrospective	Multicentric	NA - 2015	66
Riller (46)	2019	France	Retrospective	Monocentric	NA - 2018	20
Fritz (24)	2020	The Netherlands	Retrospective	Multicentric	NA - 2017	28
Lord (47)	2020	USA	Retrospective	Monocentric	2010 - 2018	56
Kidd (48-49)	2020	UK	Prospective	Monocentric	2001 - 2016	166
Hilezian (26)	2021	France	Retrospective	Multicentric	NA	23
Arun (28, 50)	2021	UK	Retrospective	Monocentric	2007 - 2018	80
ten Dam (51)	2022	The Netherlands	Retrospective	Monocentric	2015 - 2020	11
Hutto (52)	2022	USA	Retrospective	Monocentric	2000 - 2020	7
Gavoille (25)	2022	France	Retrospective	Multicentric	1995 - 2021	97
Nolte (53)	2022	The Netherlands	Retrospective	Monocentric	2015 - 2020	41
Sakkat (19)	2022	Arabia	Retrospective	Multicentric	2009 - 2019	6
NA, Not available; USA, United States of America; UK, United Kingdom.
