# Supplementary material for: Epidemiology, clinical presentation, treatment, and outcome of neurosarcoidosis: A mono-centric retrospective study and literature review
Source: Front Neurol. 2022 Oct 25;13:970168. doi: 10.3389/fneur.2022.970168 (PMC9641157; doi:10.3389/fneur.2022.970168)
Supplement: Supplementary file 3 [file Table_3.xlsx]

## Sheet: Supplementary Material 3
Supplementary Table 3 I Details on anti-TNF-alpha therapy for neurosarcoidosis from our center and published patient cohorts.
Studies	Type of study	n	Sex F/M	Systemic involvement (%)	Neurosarcoidosis involvement (%)	Indication (%)	Prior treatment (%)	TNF alpha-antagonists (%)	Concurrent treatment (%)	Outcome (%)	Effects on corticosteroids therapy (%)	Adverse events (%)	Duration of TNF-alpha antagonist treatment (months), median (range)	Treatment discontinuation (%)		Relapse after stopping INF (%)	Rechallenge						Switch intra-TNF-alpha antagonist					Follow-up (months), median (range)
														n, (%)	Reason (%)		n	Indication (%)	Previous anti-TNF-alpha (%)	Anti-TNF alpha (%)	Outcome (%)		n	Previous anti-TNF-alpha (%)	Anti-TNF alpha (%)	Indication (%)	Outcome (%)
Moravan M., et al. (USA, 2009) (36)	Prospective, unicentric	7	6/1	86	Parenchymal disease (29) Meningeal involvement (43) Spinal cord disease (43)	Maintenance therapy/corticosteroids sparing agents (86) Relapse or progression (14)	CS (100) MMF (86) AZA (29) HCQ (14) CYC (14) Etanercept (14)	Infliximab 5mg/kg W0-2-6 then 1x/6-8 weeks (100)	CS (100) MMF (86)	Improvement (100)	Stopped corticosteroids (0)	Fatigue (14) Zona (14)	31 (24-39)	2 (29)	Stable inactive disease (100)	100	2	Relapse after stopping anti-TNF alpha (100)	Infliximab (100)	Infliximab (100)	Improvement (100)		1	Etanercept (100)	Infliximab (100)	Absence of response under Etanercept (100)	Improvement (100)	NA
Jounieaux F., et al. (France, 2010) (22)	Retrospective, multicentric	8	NA	NA	NA	NA	NA	Infliximab 2-10mg/kg W0-2-6 then 1x/6-8 weeks (100)	NA	Favourable outcome (50) Unknown (50)	NA	NA	NA	NA	-	NA	-	-	-	-	-		NA	-	-	-	-	NA
Hostettler K., et al. (Switzerland, 2012) (23)	Retrospective, unicentric	6	NA	NA	NA	NA	NA	Infliximab 3mg/kg 1x/4-6 or 8 weeks (100)	NA	Complete remission (50) Incomplete remission (33) Progression or relapse (17)	NA	NA	37 (13-59)	NA	-	NA	-	-	-	-	-		NA	-	-	-	-	NA
Langrand C., et al. (France, 2012) (39)	Retrospective, multicentric	4	NA	NA	NA	Relapse or progression (75) Intolerance to other treatment (25)	CS (100) MTX (50) AZA (25) MMF (25) CYC (75)	Infliximab (100)	NA	Improvement (75) Progression or relapse (25)	NA	NA	12 (1-24)	0 (0)	-	NA	-	-	-	-	-		NA	-	-	-	-	65
Russel E., et al. (USA, 2013) (33)	Retrospective, unicentric	8	NA	NA	NA	NA	NA	Infliximab (100)	NA	Improvement (63) Stable disease (37)	NA	0	NA	NA	-	NA	-	-	-	-	-		NA	-	-	-	-	NA
Riancho-Zarrabeitia L., et al. (Spain, 2014) (27)	Retrospective, unicentric	5	3/2	100	Parenchymal disease (20) Meningeal involvement (80) Spinal cord disease (60) Vascular disease (40)	Since baseline (20) Relapse or progression (80)	CS (80) MTX (40) None (20)	Infliximab 5mg/kg W0-2-6 then 1x/6-8 weeks (100)	CS (100) MTX (100)	Improvement (100)	Tapered corticosteroids (20) Stopped corticosteroids (40) Unknown (40)	Infection (40) Headache (20)	18 (5-24)	4 (80)	Stable inactive disease (50) Adverse events (50)	50	2	Relapse after stopping anti-TNF-alpha (100)	Infliximab (100)	Infliximab (50) Adalimumab (50)	Improvement (100)		2	Infliximab (100)	Adalimumab 40mg 1x/2 weeks (100)	Adverse events (100)	Stable inactive disease (50) Stable active disease (50)	18 (10-28)
Chapelon-Abric C., et al. (France, 2015) (21)	Retrospective, unicentric	12	NA	NA	NA	NA	MTX (NA) AZA (NA) MMF (NA) CYC (NA) Etanercept (NA)	Infliximab 3-5 or 7.5mg/kg W0-2-6 then 1x/4-6 or 8 weeks (100)	CS (NA) MTX (NA)	Improvement (92) Progression or relapse (8)	Tapered corticosteroids (NA)	NA	NA	NA	-	NA	-	-	-	-	-		NA	-	-	-	-	NA
Wang L., et al. (China, 2015) (41)	Retrospective, unicentric	7	3/4	86	Parenchymal disease (57) Meningeal involvment (100) Spinal cord disease (100)	Since baseline (29) Relapse or progression (29) Unknown (42)	CS (29) MTX (14) None (29) Unknown (43)	Infliximab (86) Adalimumab (14)	CS (29) MTX (29) AZA (14) Other (14) Unknown (43)	Improvement (100)	NA	NA	NA	6 (86)	NA	NA	NA	-	-	-	-		NA	-	-	-	-	56 (6-123)
Leonhard S., et al. (The Netherlands, 2016) (42)	Retrospective, unicentric	10	NA	NA	NA	NA	NA	Infliximab (78) Adalimumab (11) Adalimumab + Infliximab (11)	CS (100) CYC (11)	Improvement (44) Stable disease (56)	NA	NA	NA	3 (33)	Stable inactive disease (33) Stable active disease (67)	NA	-	-	-	-	-		NA	-	-	-	-	42 (33-52)
Tavee J., et al. (USA, 2017) (44)	Retrospective, unicenter	26	NA	NA	NA	NA	NA	Infliximab 5mg/kg 1x/4-6 weeks (100)	NA	Improvement (69) Stable disease (12) Progression or relapse (19)	NA	NA	NA	NA	-	NA	-	-	-	-	-		NA	-	-	-	-	NA
Joubert B., et al. (France, 2017) (7)	Retrospective, unicentric	28	NA	NA	NA	NA	NA	Infliximab 5mg/kg W0-2-6 then 1x/8 weeks (100)	CS (100)	Relapse or progression (4) Unknown (96)	NA	NA	NA	NA	-	NA	NA	-	-	-	-		NA	-	-	-	-	NA
Cohen F., et al. (France, 2017) (45)	Restrospective, multicentric	18	7/11	100	Cranial neuropathy (50) Parenchymal disease (56) Meningeal involvement (89) Spinal cord disease (33) Hypothalamic/pituitary axis (28) Peripheral neuropathy (11)	NA	CS (100) MTX (56) MMF (17) CIC (6) HCQ (6) CYC (61)	Infliximab 3-7.5mg/kg W0-2 then 1x/4-6 weeks (100)	CS (100) MTX (83) MMF (6) AZA (11)	Complete remission (11) Improvement (50) Stable disease (11) Relapse (28)	Tapered corticosteroids p < 0.0001 (89)	Alopecia (6) Infection (39)	20 (6-93)	4 (22)	Stable inactive disease (50) Stable active disease (25) Adverse events (25)	100	3	Relapse after stopping anti-TNF alpha (100)	Infliximab (100)	Infliximab (100)	Improvement (100)		2	Infliximab (100)	Adalimumab (100)	Adverse events (50) Unknown (50)	Improvement (100)	20 (6-93)
Gelfand J., et al. (USA, 2017) (16)	Retrospective, multicentric	66	37/29	80	Cranial neuropathy (24) Meningeal involvement (45) Spinal cord disease (47) Hypothalamic/pituitary axis (26)	Relapse or progression (100)	CS (98) MTX (36) AZA (14) MMF (45) HCQ (3) RTX (1)	Infliximab 5mg/kg W0-2-6 then 3-7mg/kg 1x/4-8 weeks (100)	CS (79) MTX (33) AZA (15) MMF (27) Other (3) None (21)	Remission (29) Improvement (48) Stable disease (18) Progression or relapse (3) Lost of follow-up (2)	Stopped corticosteroids (42) Tapered corticosteroids (28)	Infection (11) Myositis (2)	18 (10-31)	16 (25)	Stable inactive disease (100)	56	NA	-	-	-	-		1	Adalimumab (100)	Infliximab (100)	Active disease (100)	NA	NA
Riller Q., et al. (France, 2019) (46)	Retrospective, unicentric	20	9/11	100	Cranial neuropathy (25) Parenchymal involvement (50) Meningeal involvement (75) Spinal cord disease (45) Peripheral neuropathy (10)	Relapse or progression (60) Maintenance therapy (40)	CS (100) MTX (55) AZA (15) MMF (10) HDQ (5) CYC (35)	Infliximab 5mg/kg W0-2 then 1x/4-8 weeks (100)	CS (90) MTX (70) AZA (10)	Remission (10) Improvement or stable inactive disease (60) Relapse or progression (30)	Significantly decreased daily dose of corticosteroids (p < 0.0001)	Infection (25) Urticaria (20) Headache (5) Diarrhea (5)	23 (5-60)	3 (15)	Adverse events (33) Stable disease (66)	NA	NA	-	-	-	-		8	NA	NA	Relapse or progression (25) Unknown (75)	Favourable outcome (13) Relapse or progression (13) Unknown (74)	25 (19-28)
Fritz D., et al. (the Netherlands, 2020) (24)	Retrospective, multicentric	28	12/16	NA	Cranial neuropathy (25) Parenchymal disease (57) Meningeal involvement (39) Spinal cord disease (18) Hydrocephalus (21) Hypothalamic/pituitary axis (54) Peripheral neuropathy (43) Myopathy (4)	Relapse or progression (71) Intolerance to other treatment (29)	CS (100) MTX 50) AZA (46) MMF (18) CIC (4) HCQ (4) CYC (7)	Infliximab 5mg/kg W0-2-6 then 1x/4-8 weeks or directly 1x/4-8 weeks (100)	CS (75) MTX (36) AZA (14) MMF (7) HCQ (4) None (11)	Remission (21) Improvement (50) Stable disease (25) Mortality (4)	NA	Infection (29) Hepatotoxicity (4) Allergic reactions (4)	23 (12-38)	15 (54)	Favorable outcomes (73) Unfavorable outcomes (27)	31	5	Relapse after stopping anti-TNF apha (100)	Infliximab (100)	Infliximab (100)	Favourable outcome (80) Stable disease (20)		1	Infliximab (100)	Adalimumab (100)	Relapse after stopping Infliximab and presence of autoantibodies against infliximab (100)	Improvement (100)	32 (17-54)
Kidd D., et al. (UK, 2020) (48-49)	Prospective, unicentric	41	NA	NA	NA	Relapse or progression (24) Unknown (76)	NA	Infliximab (100)	CS (100) MTX (10)	Favorable outcome (100)	NA	NA	36 (24-60)	NA	-	NA	-	-	-	-	-		NA	-	-	-	-	NA
Lord J., et al. (USA, 2020) (47)	Retrospective, unicentric	22	NA	NA	NA	NA	NA	Infliximab (100)	NA	Improvement (45) Stable disease (41) Progression or relapse (14)	NA	Infection (9) Infusion reaction (18)	NA	NA	-	NA	NA	-	-	-	-		NA	-	-	-	-	NA
Arun T., et al. (UK, 2021) (28, 50)	Retrospective, unicentric	14	NA	NA	NA	Severe disease phenotype at presentation (57) Relapse or progression (NA) Intolerance to other treatment (NA)	CS (57) MTX (7) AZA (36) None (57)	Infliximab (100)	CS (79) MTX (14) AZA (86)	NA	NA	NA	NA	NA	-	NA	NA	-	-	-	-		NA	-	-	-	-	NA
Hilezian F., et al. (France, 2021) (26)	Retrospective, multicentric	23	13/10	NA	NA	Relapse or progression (100)	CS (100) MTX (35) AZA (9) CYC (17)	Infliximab 5-10mg/kg 1x/4-10 weeks (96) Adalimumab 40mg 1x/2 weeks (4)	CS (100)	Improvement (61) Stable disease (30) Progression or relapse (9)	Stopped corticosteroids (25) Tapered corticosteroids (65)	Infection (43)	24 (17-40)	9 (39)	Stable disease (56) Adverse events (34)	71	NA	-	-	-	-		NA	-	-	-	-	24 (17-40)
Ten Dam L., et al. (The Netherlands, 2022) (51)	Retrospective, unicentric	1	NA	NA	NA	NA	NA	Infliximab (100)	NA	NA	NA	NA	NA	NA	-	NA	NA	-	-	-	-		NA	-	-	-	-	NA
Hutto S., et al. (USA, 2022) (52)	Retrospective, unicentric	7	3/4	100	Cranial neuropathy (14) Parenchymal disease (14) Spinal cord disease (57) Hypothalamic/pituitary axis (14)	Corticosteroids sparing agent (14) Relapse or progression (57) Intolerance to other treatment (29)	CS (57) MTX (43) MMF (43) HDQ (14)	Adalimumab 40mg 1x/1-2 weeks (100)	CS (86) MTX (43) MMF (14) None (29)	Improvement (14) Stable inactive (43) Stable active (29) Relapse (14)	Tapered corticosteroids (83)	Infection (14) Fatigue (1)	NA	2 (29)	Stable active disease (50) Adverse events (50)	50	0	-	-	-	-		3	Infliximab (100)	Adalimumab 40mg 1x/1-2 weeks (100)	Relapse or deterioration (100)	Improvement (66) Stable disease (33)	12 (1-27)
Gavoille A., et al. (France, 2022) (25)	Retrospective, multicentric	27	NA	NA	NA	Since baseline (15) After CYC (15) Relapse or progression (67) Intolerance to other treatment (3)	CYC (15) Unknown (85)	TNF alpha-antagonists (100)	NA	NA	NA	NA	NA	5 (19)	Adverse events (40) Relapse or progression (60)	NA	NA	-	-	-	-		NA	-	-	-	-	NA
Nolte J., et al. (The Netherlands, 2022) (53)	Retrospective, unicentric	11	NA	NA	NA	Relapse or progression (91) Since baseline (9)	None (9) Unknown (91)	Infliximab (100)	NA	NA	NA	NA	NA	NA	-	NA	NA	-	-	-	-		NA	-	-	-	-	NA
Sakkat A., et al. (Arabia, 2022) (19)	Retrospective, multicentric	6	NA	NA	NA	NA	NA	Infliximab (100)	NA	Favourable outcome (100)	NA	NA	NA	NA	-	NA	-	-	-	-	-		NA	-	-	-	-	NA
Sambon P., et al. (Belgium , 2022)	Retrospective, unicentric	2	0/2	50	Cranial neuropathy (50) Parenchymal disease (50) Meningeal involvement (50) Spinal cord disease (50) Myopathy (50)	Relapse or progression (50) Unknown (50)	CS (100) MTX (100)	Infliximab 5mg/kg W0-2-6 then 1x/8 weeks (100)	CS (50) MTX (50) None (50)	Remission (50) Improvement (50)	Stopped corticosteroids (50)	Myalgia (50)	37 (26-48)	1 (50)	Stable inactive disease (100)	0	0	-			-		0	-	-	-	-	43 (26-60)
NA, Not available; F, Female; M, Male; CS, corticosteroids; TNF, tumor necrosis factors; MTX, methotrexate, AZA, Azathioprine; MMF, mycophenolate mofetil; CIC, Cyclosporine; HCQ, Hydroxychloroquine; CYC, Cyclophosphamide; RTX, Rituximab
